# Supplementary material for: Identifying Early Life Habitat of Golden Mahseer Fish Tor putitora (Hamilton, 1822) in South Asia: Implications for Conservation
Source: Ecol Evol. 2025 Sep 17;15(9):e72117. doi: 10.1002/ece3.72117 (PMC12443498; doi:10.1002/ece3.72117)
Supplement: Supplementary file 1 — Data S1: Supporting Information S1. [file ECE3-15-e72117-s001.zip]

Archive with 1 entries (1 files):
- ece372117-sup-0001-Df_Spawn.gpkg
